# Supplementary material for: Fecal IgA, Antigen Absorption, and Gut Microbiome Composition Are Associated With Food Antigen Sensitization in Genetically Susceptible Mice
Source: Front Immunol. 2021 Jan 19;11:599637. doi: 10.3389/fimmu.2020.599637 (PMC7850988; doi:10.3389/fimmu.2020.599637)
Supplement: Supplementary file 13 [file Table_1.xlsx]

## Sheet: supp1-perturbationMulComp
T1	T2	pseudoF	pval	False_Discovery_Rate
CC027_Egg	C3H_Peanut	6.53832	7.99992e-05	0.00142499
CC027_Egg	CC027_Peanut	4.27245	9.9999e-05	0.00142499
CC027_Egg	C3H_Milk	5.4602	0.000139999	0.00142499
CC027_Egg	C3H_Egg	4.86614	0.000149999	0.00142499
CC027_Egg	CC027_Walnut	4.2696	0.000159998	0.00142499
CC027_Peanut	C3H_Milk	3.20234	0.000189998	0.00142499
CC027_Egg	C3H_PBS	6.31396	0.000279997	0.00179998
CC027_Egg	CC027_Milk	4.32045	0.000319997	0.00179998
CC027_PBS	CC027_Egg	3.37114	0.000409996	0.00204998
CC027_Egg	C3H_Walnut	4.12288	0.000519995	0.00233998
CC027_PBS	C3H_Peanut	2.92896	0.00111999	0.00458177
CC027_Peanut	C3H_Peanut	2.33922	0.00336997	0.0121499
CC027_Peanut	C3H_Walnut	2.53947	0.00350996	0.0121499
CC027_PBS	C3H_Milk	2.27527	0.00398996	0.0128249
CC027_Milk	C3H_Milk	2.59285	0.00444996	0.0133499
CC027_Peanut	C3H_PBS	2.443	0.00582994	0.0163967
CC027_Milk	C3H_Walnut	2.73342	0.00667993	0.0168748
C3H_Peanut	C3H_Walnut	2.53181	0.00674993	0.0168748
CC027_PBS	CC027_Peanut	2.45684	0.00862991	0.0204393
CC027_Walnut	C3H_PBS	2.98095	0.00929991	0.0209248
CC027_Walnut	C3H_Milk	2.76387	0.0119499	0.0256069
CC027_PBS	C3H_PBS	2.63344	0.0125399	0.0256497
C3H_PBS	C3H_Walnut	2.64	0.0131299	0.0256889
CC027_PBS	CC027_Milk	2.18933	0.0193698	0.0363184
C3H_Peanut	C3H_Milk	2.20768	0.0202098	0.0363776
CC027_Peanut	C3H_Egg	1.98295	0.0235898	0.0408284
CC027_Milk	C3H_PBS	2.01598	0.0245098	0.0408496
CC027_Milk	C3H_Egg	1.83285	0.0485595	0.0780421
C3H_PBS	C3H_Peanut	1.59953	0.0610994	0.0925975
C3H_Walnut	C3H_Milk	1.79318	0.0628194	0.0925975
CC027_Walnut	C3H_Peanut	1.96607	0.0637894	0.0925975
CC027_PBS	C3H_Egg	1.62873	0.0658593	0.0926147
CC027_Walnut	C3H_Walnut	1.77132	0.0943691	0.123786
CC027_Milk	C3H_Peanut	1.55681	0.096569	0.123786
CC027_PBS	C3H_Walnut	1.55492	0.097809	0.123786
CC027_Walnut	C3H_Egg	1.71168	0.099029	0.123786
CC027_PBS	CC027_Walnut	1.6451	0.104569	0.127178
C3H_Egg	C3H_Peanut	1.58464	0.108059	0.127965
C3H_PBS	C3H_Milk	1.31598	0.219788	0.253601
C3H_Egg	C3H_Milk	1.17961	0.292377	0.328924
C3H_Egg	C3H_Walnut	0.942764	0.477955	0.524585
C3H_PBS	C3H_Egg	0.927652	0.496545	0.532013
CC027_Peanut	CC027_Walnut	0.810339	0.585964	0.613218
CC027_Walnut	CC027_Milk	0.713702	0.676383	0.691756
CC027_Peanut	CC027_Milk	0.707146	0.750462	0.750462
