# Supplementary material for: Fecal IgA, Antigen Absorption, and Gut Microbiome Composition Are Associated With Food Antigen Sensitization in Genetically Susceptible Mice
Source: Front Immunol. 2021 Jan 19;11:599637. doi: 10.3389/fimmu.2020.599637 (PMC7850988; doi:10.3389/fimmu.2020.599637)
Supplement: Supplementary file 15 [file Table_3.xlsx]

## Sheet: supp3-perturbationKruskallTest
Taxa	pval.kruskal	anova.pval	FDR	FDR.anova
o__Clostridiales f__Clostridiaceae g__Candidatus Arthromitus s__	0.00218125	0.000504371	0.00716695	0.00165722
o__Clostridiales f__Eubacteriaceae g__Anaerofustis s__	0.0655859	0.105418	0.0887338	0.139499
o__Clostridiales f__Lachnospiraceae g__ s__	0.00892786	0.0141256	0.0157954	0.0295354
o__Clostridiales f__Lachnospiraceae g__Blautia __	0.0147999	0.178766	0.0226932	0.205581
o__Clostridiales f__Lachnospiraceae g__Dorea __	0.275629	0.16867	0.301879	0.204179
o__Clostridiales f__Ruminococcaceae g__Anaerotruncus s__	0.404527	0.614317	0.422915	0.64224
o__Erysipelotrichales f__Erysipelotrichaceae g__Allobaculum s__	0.00158211	8.88189e-05	0.00705855	0.000680945
o__Erysipelotrichales f__Erysipelotrichaceae g__Clostridium s__cocleatum	0.00761498	0.0428658	0.0145954	0.0616196
o__RF32 f__ g__ s__	0.049686	0.0359782	0.0714236	0.0551666
o__Desulfovibrionales f__Desulfovibrionaceae g__ s__	0.00697618	0.0219614	0.0145866	0.0360794
o__Verrucomicrobiales f__Verrucomicrobiaceae g__Akkermansia s__muciniphila	0.000201827	1.37119e-05	0.00154734	0.000315373
o__Bifidobacteriales f__Bifidobacteriaceae g__Bifidobacterium __	0.00184136	0.000170141	0.00705855	0.000978309
o__Coriobacteriales f__Coriobacteriaceae __ __	6.36028e-05	0.00307221	0.000731433	0.00706608
o__Bacteroidales f__ g__ s__	0.00142297	0.000295392	0.00705855	0.00113234
o__Bacteroidales f__Bacteroidaceae g__Bacteroides s__ovatus	0.00534118	0.00234613	0.0122847	0.00599565
o__Bacteroidales f__Rikenellaceae g__Alistipes __	0.523892	0.865164	0.523892	0.865164
o__Bacteroidales f__Rikenellaceae g__Alistipes s__indistinctus	0.13731	0.0209211	0.166217	0.0360794
o__Bacteroidales f__[Paraprevotellaceae] g__[Prevotella] s__	0.00440988	0.000220391	0.0112697	0.0010138
o__YS2 f__ g__ s__	0.00409231	0.000986346	0.0112697	0.00283575
o__Lactobacillales f__Lactobacillaceae g__Lactobacillus __	0.237152	0.194328	0.272724	0.212835
o__Lactobacillales f__Streptococcaceae g__Streptococcus s__	4.93846e-05	3.14645e-05	0.000731433	0.000361842
o__Clostridiales f__Christensenellaceae g__Christensenella s__	0.0852902	0.109173	0.108982	0.139499
